# Supplementary material for: Unveiling the deformation and crack mechanism of glass nanostructure embossing: A molecular dynamics study at experimental scale
Source: PLoS One. 2026 Mar 24;21(3):e0344907. doi: 10.1371/journal.pone.0344907 (PMC13012460; doi:10.1371/journal.pone.0344907)
Supplement: S1 File — (ZIP) [file pone.0344907.s001.zip]

Archive with 4 entries (4 files):
- library.meam
- library.meam_alloy
- librarySiO.meam
- in.0606move
