# Supplementary material for: Unveiling the deformation and crack mechanism of glass nanostructure embossing: A molecular dynamics study at experimental scale
Source: PLoS One. 2026 Mar 24;21(3):e0344907. doi: 10.1371/journal.pone.0344907 (PMC13012460; doi:10.1371/journal.pone.0344907)
Supplement: S1 File — (ZIP) [file pone.0344907.s001.zip › librarySiO.meam]

#elt   lat         z       iel      atwt
#              alpha                  b0        b1        b2        b3                alat      esub      asub
#                 t0        t1        t2        t3    rozero      ibar

'Si' 'dia'         4         0   28.0860
                  4.9036222512    3.5500    2.5000    0.0000    7.5000        5.4270925304    4.6300    0.5800
              1.0000    1.8000    5.2500   -2.6100    1.0000         3

 'O' 'dim'         1         0   16.0000
                  6.8800000000    5.4700    5.3000    5.1800    5.5700        1.2100000000    2.5600    1.4400
              1.0000    0.1000    0.1100    0.0000    4.2900         3
