# Supplementary material for: Unveiling the deformation and crack mechanism of glass nanostructure embossing: A molecular dynamics study at experimental scale
Source: PLoS One. 2026 Mar 24;21(3):e0344907. doi: 10.1371/journal.pone.0344907 (PMC13012460; doi:10.1371/journal.pone.0344907)
Supplement: S1 File — (ZIP) [file pone.0344907.s001.zip › in.0606move]

#General
#(Position.X-135)^2+(Position.Z-0)^2>980000&&(Position.X-135)^2+(Position.Z-0)^2<1200000||(Position.X-3870)^2+(Position.Z-0)^2>980000&&(Position.X-3870)^2+(Position.Z-0)^2<1200000

units			metal
atom_style		atomic
timestep	    2e-3
boundary        p p p

variable		cut_off equal 10.0
variable		temperature equal 2247.0
variable		pressure equal 0.0
variable        time_run2      equal 30000
variable        dump_step      equal 500
variable timestep equal step    # 将变量timestep设置为当前时间步数

#-10.61846071054765 3118.8474488853476 xlo xhi
#-6.871553031976256 13.991553031975387 ylo yhi
#-36.78489375734853 651.6976063537487 zlo zhi

read_data  Large0614.data   extra/atom/types 1 group middle

region del block INF INF INF INF INF -6 units box
delete_atoms region del

region del2 block INF INF INF INF 620 INF units box
delete_atoms region del2

mass 1 28.0855
mass 2 15.9994
mass 3 51.996

velocity     all create 2247 12314

read_data       CrTop.data   add append group Tmold shift   0  0  625
read_data       CrBot_Modified0614.data   add append group Bmold shift   0  0 -520
change_box all x final -10.61846071054765 3118.8474488853476 y final -6.871553031976256 13.991553031975387 units box

#region botrigid block INF INF INF INF INF -90 units box

#group botrigid region botrigid
#group bottemp subtract Bmold botrigid
#group tempall union middle bottemp

set     group Tmold type 3
set     group Bmold type 3


write_dump      all atom before.xyz
print "Before xyz is written"

shell "rm -r PE"
shell "rm -r Stress"
shell "rm -r Temp"
shell "mkdir PE"
shell "mkdir Stress"
shell "mkdir Temp"

########################################################

variable eq1 equal "step"
variable eq8 equal "temp"
variable eq9 equal "etotal"

#1 Si  2 O   3 Cr
pair_style      hybrid/overlay meam meam lj/cut 9.0
pair_coeff      * * meam 2 library.meam    Cr   Cr.meam            NULL NULL Cr
pair_coeff      * * meam 1 librarySiO.meam Si O library.meam_alloy Si   O    NULL
#LJ between Cr and Si
pair_coeff      1 3 lj/cut 0.0033674  3.2598 9.0
#LJ between Cr and O
pair_coeff      2 3 lj/cut 0.0013009  2.9057 9.0

#Neighbor style
neighbor		3.0 bin
neigh_modify	check yes every 1 delay 0 page  100000 one 10000
#neigh_modify exclude group botrigid botrigid

###########################################################################

#Output

#Output
compute         PE all pe/atom
variable        PEATOM atom c_PE
dump            4 all custom ${dump_step} PE/PE.*.lammpstrj id type x y z v_PEATOM

compute stress all stress/atom NULL
compute 1 all stress/atom NULL
compute v all voronoi/atom
variable stressx atom c_1[1]/c_v[1]/10000
variable stressy atom c_1[2]/c_v[1]/10000
variable stressz atom c_1[3]/c_v[1]/10000

dump   1 all custom ${dump_step} Stress/Stress.*.lammpstrj id type x y z v_stressx v_stressy v_stressz

#compute KE all ke/atom
#variable KB equal 8.62e-5
#variable TEMPx atom c_KE/1.5/${KB}
#dump temp all custom ${dump_step} Temp/Temp.*.lammpstrj id type x y z v_TEMPx

compute cc1 all chunk/atom bin/2d z lower 10.0 x lower 10.0 units box
fix f3 all ave/chunk 10 1 3000 cc1 v_stressz v_PEATOM density/mass file Embossing.${timestep}.profile


#thermo ${dump_step}
thermo 200
#thermo_modify lost ignore flush yes


##########################################################################
restart         3000  tmp.*.move
###########################################################################

fix Ftemp1 middle  nvt temp 2247 2247 $(100.0*dt)
#fix Ftemp2 bottemp nvt temp 2247 2247  $(100.0*dt)

fix Fbalance all balance 1000 1.05 shift x 10 1.05
#fix BMoldLang bottemp langevin 1100 ${temperature} $(100.0*dt) 48279
#fix TMoldLang toptemp langevin 1100 ${temperature} $(100.0*dt) 48279

##################################################
velocity     Tmold set 0 0 0
velocity     Bmold set 0 0 0
#velocity     botrigid set 0 0 0

#fix          1 toprigid setforce 0.0 0.0 NULL
#fix          2 toprigid aveforce 0.0 0.0 -0.001
#original 0.001    0.0001   0.0006will fail
#fix          2 toprigid aveforce 0.0 0.0 -0.001

fix          1 Tmold move linear 0.0 0.0 -5.0
fix          3 Bmold setforce 0.0 0.0 0.00
fix          4 Bmold aveforce 0.0 0.0 0.00

#fix          5 Lrigid setforce 0.0 0.0 0.00
#fix          6 Lrigid aveforce 0.0 0.0 0.00
#fix          7 Rrigid setforce 0.0 0.0 0.00
#fix          8 Rrigid aveforce 0.0 0.0 0.00
###################################################
run ${time_run2}
